# Supplementary material for: Synthesis of New Chiral β-Carbonyl Selenides with Antioxidant and Anticancer Activity Evaluation—Part I
Source: Materials (Basel). 2024 Feb 15;17(4):899. doi: 10.3390/ma17040899 (PMC10890689; doi:10.3390/ma17040899)
Supplement: Supplementary file 1 [file materials-17-00899-s001.zip]

Archive with 1 entries (1 files):
- materials-2804284-supplementary.pdf
